# Supplementary material for: Two Decades of Real-World Study in Newly Diagnosed Multiple Myeloma: Evolving Treatment and Outcomes in China with Reference to the United States
Source: Cancers (Basel). 2025 Dec 24;18(1):53. doi: 10.3390/cancers18010053 (PMC12785032; doi:10.3390/cancers18010053)
Supplement: Supplementary file 1 [file cancers-18-00053-s001.zip]

Archive with 1 entries (1 files):
- cancers-3973498-supplementary.pdf
